# Supplementary material for: Associations Between Chronotype and Pain, Sleep Quality, Depression, and Quality of Life in Patients with Tension-Type Headache
Source: Healthcare (Basel). 2025 Nov 14;13(22):2902. doi: 10.3390/healthcare13222902 (PMC12652725; doi:10.3390/healthcare13222902)
Supplement: Supplementary file 1 [file healthcare-13-02902-s001.zip]

Archive with 1 entries (1 files):
- healthcare-3892045-supplementary.pdf
